# Supplementary material for: Questionnaire-Based Assessment of the Masticatory Function and Facial Nerve Recovery Post Pterional Approach in Brain Tumors Surgery
Source: J Clin Med. 2021 Dec 23;11(1):65. doi: 10.3390/jcm11010065 (PMC8745324; doi:10.3390/jcm11010065)
Supplement: Supplementary file 1 [file jcm-11-00065-s001.zip]

Archive with 1 entries (1 files):
- jcm-1506495-supplementary.pdf
